# Supplementary material for: Altitude and the distributional typology of language structure: Ejectives and beyond
Source: PLoS One. 2021 Feb 5;16(2):e0245522. doi: 10.1371/journal.pone.0245522 (PMC7864408; doi:10.1371/journal.pone.0245522)
Supplement: S1 Data — (TXT) [file pone.0245522.s001.txt]

All data and code are available in a GitHub repository at:
https://github.com/urban-m/elev.
